# Supplementary material for: Regional Specific Differentiation of Integumentary Organs: Regulation of Gene Clusters within the Avian Epidermal Differentiation Complex and Impacts of SATB2 Overexpression
Source: Genes (Basel). 2021 Aug 23;12(8):1291. doi: 10.3390/genes12081291 (PMC8394334; doi:10.3390/genes12081291)
Supplement: Supplementary file 1 [file genes-12-01291-s001.zip]

Archive with 1 entries (1 files):
- genes-1333268-supplementary.xlsx
