# Supplementary material for: Regional Specific Differentiation of Integumentary Organs: Regulation of Gene Clusters within the Avian Epidermal Differentiation Complex and Impacts of SATB2 Overexpression
Source: Genes (Basel). 2021 Aug 23;12(8):1291. doi: 10.3390/genes12081291 (PMC8394334; doi:10.3390/genes12081291)
Supplement: Supplementary file 1 [file genes-12-01291-s001.zip › genes-1333268-supplementary.xlsx]

## Sheet: Table_S1
Table S1. RNA-Seq sample list
Figure	Sample name	Region	Stage	Condition	Accession GSE	Accession GSM	Sequence number
Figure 1	feather_E7_1	Feather	E7	Control	GSE136224	GSM4042906	Chuong1
Figure 1	feather_E7_2	Feather	E7	Control	GSE136224	GSM4042907	Chuong13
Figure 1	feather_E9_1	Feather	E9	Control	GSE136224	GSM4042908	Chuong29
Figure 1	feather_E9_2	Feather	E9	Control	GSE136224	GSM4042909	Chuong33
Figure 1	feather_E12_1	Feather	E12	Control	GSE178651		Chuong418
Figure 1	feather_E12_2	Feather	E12	Control	GSE178651		Chuong419
Figure 1	feather_E14_1	Feather	E14	Control	GSE136224	GSM4042912	Chuong386
Figure 1/Figure 2	feather_E14_2	Feather	E14	Control	GSE136224	GSM4042913	Chuong387
Figure 1	feather_E16_1	Feather	E16	Control	GSE178651	GSM5395263	Chuong388
Figure 1	feather_E16_2	Feather	E16	Control	GSE178651	GSM5395264	Chuong389
Figure 1	scale_E9_1	Scale	E9	Control	GSE87250	GSM2323293	Chuong3
Figure 1	scale_E9_2	Scale	E9	Control	GSE87250	GSM2323294	Chuong31
Figure 1	scale_E10_1	Scale	E10	Control	GSE178651		Chuong69
Figure 1	scale_E10_2	Scale	E10	Control	GSE178651		Chuong233
Figure 1	scale_E11_1	Scale	E11	Control	GSE87250	GSM2323295	Chuong15
Figure 1	scale_E11_2	Scale	E11	Control	GSE87250	GSM2323296	Chuong21
Figure 1	scale_E14_1	Scale	E14	Control	GSE136224	GSM4042915	Chuong87
Figure 1/Figure 2	scale_E14_2	Scale	E14	Control	GSE136224	GSM4042916	Chuong188
Figure 1	scale_E16_1	Scale	E16	Control	GSE178651	GSM5395267	Chuong235
Figure 1	scale_E16_2	Scale	E16	Control	GSE178651	GSM5395268	Chuong236
Figure 3	E14F_Ctrl_1	Feather	E14	Control	GSE178651	GSM5395259	Chuong386
Figure 3	E14F_Ctrl_2	Feather	E14	Control	GSE178651	GSM5395260	Chuong387
Figure 3	E14F_SATB2_1	Feather	E14	RCAS_SATB2	GSE178651	GSM5395261	Chuong657
Figure 3	E14F_SATB2_2	Feather	E14	RCAS_SATB2	GSE178651	GSM5395262	Chuong658
Figure 3	E16F_Ctrl_1	Feather	E16	Control	GSE178651	GSM5395263	Chuong388
Figure 3	E16F_Ctrl_2	Feather	E16	Control	GSE178651	GSM5395264	Chuong389
Figure 3	E16F_SATB2_1	Feather	E16	RCAS_SATB2	GSE178651	GSM5395265	Chuong603
Figure 3	E16F_SATB2_2	Feather	E16	RCAS_SATB2	GSE178651	GSM5395266	Chuong604
Figure 3	E16S_Ctrl_1	Scale	E16	Control	GSE178651	GSM5395267	Chuong235
Figure 3	E16S_Ctrl_2	Scale	E16	Control	GSE178651	GSM5395268	Chuong236
Figure 3	E16S_SATB2_1	Scale	E16	RCAS_SATB2	GSE178651	GSM5395269	Chuong607
Figure 3	E16S_SATB2_2	Scale	E16	RCAS_SATB2	GSE178651	GSM5395270	Chuong608
Figure 3	E14B_Ctrl_1	Beak	E14	Control	GSE178651	GSM5395255	Chuong242
Figure 3	E14B_Ctrl_2	Beak	E14	Control	GSE178651	GSM5395256	Chuong243
Figure 3	E14B_SATB2_1	Beak	E14	RCAS_SATB2	GSE178651	GSM5395257	Chuong659
Figure 3	E14B_SATB2_2	Beak	E14	RCAS_SATB2	GSE178651	GSM5395258	Chuong660

## Sheet: Table S2
Table S2. The related expression of non-β-EDC under overexpression of SATB2 in E14-feather.
Differentially expressed genes (DEG), which FDR <0.05, are marked in bold.
DEG with more significant change (Log2 fold change over 1.5 or less -1.5) are marked asterisks.
Sub-cluster	Gene name	log2FC	logCPM	P-Value	FDR
	S100A10	-0.699022	3.9264	0.000864193	0.00953967
	EDYM2	-0.691398	9.25703	0.000361852	0.00457332
	EDQREP	-0.682908	7.93777	6.74e-05	0.00106141
	EDPE	-0.856013	9.86629	2.38e-05	0.000428557
	EDP3 (LOC107055098)	-0.236211	9.16487	0.233308	0.548634
	EDQCM	-0.993097	10.8956	5.18e-06	0.000114907
	EDDM*	-1.6063	9.96795	6.2e-13	4.64e-11
	EDNC	-1.29337	7.16244	2.13e-09	9.49e-08
	CRNN*	1.52932	8.3248	3.04e-17	4.01e-15
	SCFN	0.451106	11.6663	0.0320278	0.15867
	S100A11	-0.0466741	6.3721	0.786795	0.933684
	EDKM	-0.0435495	6.86459	0.792907	0.936864
EDDA	EDMTF3	0	0
EDDA	EDMTF1	0	0
EDDA	EDMTF5 (LOC110231148)	0	0
EDDA	EDMTF2	-0.966123	-0.0269645	0.0627706	0.251795
	EDMSC (KRTAP9-1L)*	-3.33559	9.84313	1.02e-30	3.34e-28
EDDA	EDMTF4	-0.986991	14.4615	0.0160984	0.0954609
EDDA	EDMTFH	-0.682534	14.4828	0.0106173	0.0701407
	EDBETA	-1.52228	3.90923	0.0345203	0.168304
	EDYM1	0	0
	LOR3*	1.54441	4.15157	1.16e-05	0.000229678
	LOR1	0.64915	9.13796	0.0638692	0.25464
	EDGH	-0.442559	3.63973	0.129882	0.401082
	EDQL (EDQM3)	-0.649033	9.62706	0.00183524	0.0179022
EDCH	EDCH4*	-1.73287	6.76429	2.72e-10	1.44e-08
EDCH	EDCH3	-0.66552	6.29652	0.0334152	0.16414
EDCH	EDCH2	-0.110905	3.85735	0.788669	0.934134
EDCRP	EDCRP*	-3.6293	9.13381	7.96e-48	4.96e-45
EDCRP	EDMPN1*	-1.70349	11.655	5.37e-15	5.36e-13
EDCRP	EDMPN2*	-2.52163	10.6617	1.23e-29	3.66e-27
EDCH	EDCH5	-0.50426	4.4692	0.028231	0.144819
	EDWM*	-1.58762	3.35142	5.36e-09	2.31e-07
EDQM	EDQM3 (EDSC)	-0.0793948	6.47234	0.811062	0.944998
EDQM	EDQM2	-1.16977	6.71752	7.33e-09	3.05e-07
EDQM	EDQM1	-0.649609	6.71585	0.00265138	0.0238679
	EDKM	-0.0435495	6.86459	0.792907	0.936864
EDCH	EDCH1	-0.835647	5.46808	0.000405256	0.00502956
S100	S100A9	0.872678	6.50374	1.03e-05	0.000208252
S100	S100A6	-0.0485488	8.30923	0.860604	0.961679
S100	S100A4*	-2.56565	1.39551	8.36e-14	7.49e-12
S100	S100A16	-0.653285	8.89245	0.00124892	0.012966
S100	S100A14	-0.832435	8.69836	2.76e-06	6.56e-05
S100	S100A13	-1.44851	0.364365	0.000101633	0.00151766
S100	S100A1	-1.16194	1.70249	2.14e-05	0.000390847

## Sheet: Table S3
Table S3. The related expression of non-β-EDC under overexpression of SATB2 in E16-feather.
Differentially expressed genes (DEG), which FDR <0.05, are marked in bold.
DEG with more significant change (Log2 fold change over 1.5 or less -1.5) are marked asterisks.
Sub-cluster	Gene name	log2FC	logCPM	P-Value	FDR
	S100A10	-1.13	5.5	2.11e-07	1.01e-06
	EDYM2*	-1.88	8.81	1.96e-08	1.06e-07
	EDQREP	0.32	9.49	0.288623	0.384177
	EDPE*	-3.47	9.46	1.46e-24	2.92e-23
	EDP3 (LOC107055098)*	-2.16	8.65	4.67e-15	4.8e-14
	EDQCM*	-6.1	12.02	4.75e-44	2.34e-42
	EDDM*	-7.75	10.96	1.98e-26	4.42e-25
	EDNC*	-8.23	6.26	7.31e-53	5.45e-51
	CRNN	0.45	7.57	0.0774346	0.128702
	SCFN	-0.5	9.37	0.115865	0.180679
	S100A11	-0.68	7.07	0.0112135	0.02356
	EDKM	-1.47	6.71	2.67e-05	9.64e-05
EDDA	EDMTF3	0	0
EDDA	EDMTF1*	1.57	0.28	0.0002853	0.000858
EDDA	EDMTF5 (LOC110231148)	1.27	-0.27	0.0056956	0.012894
EDDA	EDMTF2	1.31	1.13	0.0005708	0.00161
	EDMSC (KRTAP9-1L)*	-6.46	10.77	8.32e-31	2.42e-29
EDDA	EDMTF4*	-6.06	12.92	3.54e-25	7.37e-24
EDDA	EDMTFH*	-9.27	13.14	6.73e-30	1.85e-28
	EDBETA	0.62	8.43	0.0807429	0.133338
	EDYM1*	7.61	6.48	1.88e-105	9.64e-103
	LOR3*	3.39	5.53	6.5e-25	1.32e-23
	LOR1*	3.49	9.16	3.82e-24	7.39e-23
	EDGH*	-3.58	6.59	1.7e-36	6.3e-35
	EDQL (EDQM3)	-0.84	11.27	0.0146647	0.029921
EDCH	EDCH4	0.43	8.34	0.164574	0.242609
EDCH	EDCH3	1.05	8.32	0.0002296	0.000703
EDCH	EDCH2*	2.86	6.86	5.77e-20	8.56e-19
EDCRP	EDQREP	0.32	9.49	0.288623	0.384177
EDCRP	EDMPN1*	-10.09	13.11	1.22e-59	1.14e-57
EDCRP	EDMPN2*	-10.25	12.06	4.08e-76	5.86e-74
EDCH	EDCH5	-0.74	5.71	0.0010798	0.002873
	EDWM*	1.92	6.51	7.82e-15	7.91e-14
EDQM	EDQM3 (EDSC)	-0.68	4.29	0.0802095	0.132623
EDQM	EDQM2	-0.52	9.14	0.128485	0.197045
EDQM	EDQM1	-0.63	9.1	0.0684123	0.115696
	EDKM	-1.47	6.71	2.67e-05	9.64e-05
EDCH	EDCH1	-0.31	6.16	0.197507	0.281761
S100	S100A9*	-3.01	6.62	2.08e-37	8.08e-36
S100	S100A6	-1.1	9	0.0037055	0.00878
S100	S100A4	-0.84	1.64	0.0071373	0.015757
S100	S100A16*	-2.35	9.39	2.92e-15	3.05e-14
S100	S100A14	-1.48	8.72	1.97e-06	8.28e-06
S100	S100A13*	-1.54	0.75	5.42e-05	0.000186
S100	S100A1	-1.45	2.46	4.68e-06	1.88e-05

## Sheet: Table S4
Table S4. The related expression of non-β-EDC under overexpression of SATB2 in E16-scale.
Differentially expressed genes (DEG), which FDR <0.05, are marked in bold.
DEG with more significant change (Log2 fold change over 1.5 or less -1.5) are marked asterisks.
Sub-cluster	Symbol	log2FC	logCPM	P-Value	FDR
	S100A10	0.804365	6.38795	0.00225353	0.0260533
	EDYM2	1.27773	7.16593	0.149742	0.437633
	EDQREP	1.36632	6.24273	0.0683147	0.279041
	EDPE	-0.591599	7.23435	0.208609	0.519248
	EDP3 (LOC107055098)*	4.88165	5.67394	4.11871e-50	4.55656e-47
	EDQCM*	3.5542	8.20068	0.000320828	0.00574614
	EDDM	3.55698	7.67251	0.00640561	0.0572359
	EDNC	2.47589	2.25178	0.0228054	0.13702
	CRNN	0.199936	11.4211	0.685456	0.876346
	SCFN	-0.383741	13.5929	0.51162	0.780345
	S100A11	0.0581232	7.63485	0.844649	0.95259
	EDKM	0.354771	6.17343	0.139623	0.420448
EDDA	EDMTF3
EDDA	EDMTF1	0.824448	0.068327	0.116051	0.380398
EDDA	EDMTF5 (LOC110231148)
EDDA	EDMTF2	1.0039	0.444848	0.0536252	0.242986
	EDMSC (KRTAP9-1L)	1.41662	7.62805	0.450538	0.74133
EDDA	EDMTF4	1.53972	11.1336	0.28204	0.60167
EDDA	EDMTFH	2.05324	11.6371	0.0745811	0.294677
	EDBETA	0.974522	1.87701	0.322911	0.641231
	EDYM1	-1.37325	1.51583	0.134774	0.411183
	LOR3*	2.03505	8.23625	5.87756e-08	3.35441e-06
	LOR1	1.6009	6.48182	0.0536845	0.243102
	EDGH*	2.22385	1.21698	0.000201471	0.00390507
	EDQL (EDQM3)*	1.69417	6.98238	2.24176e-07	1.16781e-05
EDCH	EDCH4	1.14692	5.19284	0.000407247	0.00690687
EDCH	EDCH3	0.261771	6.29372	0.586564	0.825679
EDCH	EDCH2	-1.14329	2.65328	0.0153377	0.10595
EDCRP	EDCRP*	4.33761	3.19878	0.000112842	0.00252003
EDCRP	EDMPN1*	3.13487	7.9231	9.63254e-09	6.4435e-07
EDCRP	EDMPN2*	3.79295	5.04632	0.00123659	0.0164826
EDCH	EDCH5*	2.72947	1.66766	0.00210416	0.0247037
	EDWM	0.354771	6.17343	0.139623	0.420448
EDQM	EDQM3 (EDSC)*	1.95564	7.02833	2.9228e-05	0.000806828
EDQM	EDQM2*	1.98006	4.50341	9.80536e-06	0.000324932
EDQM	EDQM1*	1.87605	4.54743	2.05814e-05	0.000605321
	EDKM	0.354771	6.17343	0.139623	0.420448
EDCH	EDCH1*	4.74099	0.968791	1.29212e-06	5.38645e-05
S100	S100A9*	3.03576	4.08476	4.54328e-30	2.61366e-27
S100	S100A6	0.29043	8.50154	0.435148	0.730598
S100	S100A4	0.0228687	1.23418	0.976752	0.997937
S100	S100A16	-0.114277	8.28267	0.730223	0.89992
S100	S100A14	-0.0270139	8.18111	0.936248	0.985027
S100	S100A13	0.81908	0.916313	0.0342616	0.182974
S100	S100A1	0.40991	1.01769	0.256628	0.574513

## Sheet: Table S5
Table S5. The related expression of non-β-EDC under overexpression of SATB2 in E14-beak.
Differentially expressed genes (DEG), which FDR <0.05, are marked in bold.
DEG with more significant change (Log2 fold change over 1.5 or less -1.5) are marked asterisks.
Sub-cluster	Gene name	log2FC	logCPM	P-Value	FDR
	S100A10	0.482949	5.24553	0.0956454	0.431046
	EDYM2	-0.407337	7.89032	0.206156	0.612965
	EDQREP	-0.860281	9.81644	0.00722203	0.094546
	EDPE	1.41503	8.99924	0.0111717	0.125993
	EDP3 (LOC107055098)	0.111184	8.33573	0.817949	0.96669
	EDQCM*	1.66271	9.15251	1.0136e-07	1.83501e-05
	EDDM	0.444726	7.72177	0.551123	0.87477
	EDNC	1.89504	1.79843	0.0295421	0.22958
	CRNN	1.65427	11.4234	0.00430394	0.0675137
	SCFN	1.54013	13.4077	0.00360794	0.0595938
	S100A11	0.00595529	7.34121	0.984553	1
	EDKM	-0.385711	6.52834	0.286121	0.700736
EDDA	EDMTF3	0.0313493	0.193397	0.979537	1
EDDA	EDMTF1	-0.144058	1.502	0.799651	0.963008
EDDA	EDMTF5 (LOC110231148)	-0.671005	0.61431	0.219448	0.627834
EDDA	EDMTF2	-0.361089	1.97297	0.492223	0.844872
	EDMSC (KRTAP9-1L)	-0.0793727	7.43799	0.944661	0.99546
EDDA	EDMTF4*	-3.01899	7.50631	1.66468e-14	1.52695e-11
EDDA	EDMTFH	-1.22518	3.34481	0.289183	0.704349
	EDBETA	-0.994703	8.70913	0.340562	0.749971
	EDYM1*	-3.11848	7.13794	6.9334e-09	1.79994e-06
	LOR3*	-3.45954	5.99936	0.00030187	0.010462
	LOR1	-1.57529	10.9681	0.0703555	0.363907
	EDGH*	-2.33101	4.90879	5.05794e-09	1.468e-06
	EDQL (EDQM3)	-0.449099	11.1172	0.24347	0.657332
EDCH	EDCH4*	-2.01941	9.73068	2.30343e-09	7.72997e-07
EDCH	EDCH3*	-1.72816	9.7376	6.0786e-05	0.00314707
EDCH	EDCH2	-2.06033	8.42237	0.0056716	0.0808658
EDCRP	EDCRP	2.79094	3.05329	0.00334436	0.056391
EDCRP	EDMPN1	1.59548	6.08076	0.0231962	0.199723
EDCRP	EDMPN2	0.154018	5.69268	0.649664	0.914823
EDCH	EDCH5	-0.406924	6.03759	0.589556	0.892073
	EDWM	-2.23383	6.40459	0.0579128	0.331871
EDQM	EDQM3 (EDSC)	-0.391212	3.96802	0.679167	0.927273
EDQM	EDQM2	-1.7438	8.71102	0.166762	0.560587
EDQM	EDQM1	-2.21004	8.9388	0.0845203	0.402512
	EDKM	-0.385711	6.52834	0.286121	0.700736
EDCH	EDCH1	-0.469326	6.05572	0.442617	0.816119
S100	S100A9*	2.77769	6.05622	2.34631e-10	1.1132e-07
S100	S100A6	0.616772	8.81491	0.149371	0.530785
S100	S100A4	-0.532981	1.86842	0.178833	0.579443
S100	S100A16	-0.639066	8.7948	0.0421468	0.279065
S100	S100A14	-0.354789	8.48173	0.255447	0.669508
S100	S100A13	0.106804	0.478958	0.832012	0.968578
S100	S100A1	-0.363404	2.23106	0.624347	0.90377

## Sheet: Table S6
Table S6. ChIP-Seq sample list
Figure	Sample name	Region	Stage	Condition	Accession GSE	Accession GSM	Sequence number
Figure 2	E14-Feather_Input	Feather	E14	Control	GSE136224	GSM4042868	ChIP21
Figure 2	E14-Feather_H3K27ac_ChIP19	Feather	E14	H3K27ac	GSE136224	GSM4042869	ChIP19
Figure 2	E14-Feather_H3K4me1_ChIP238	Feather	E14	H3K4me1	GSE136224		ChIP238
Figure 2	E14-Feather_H3K4me3_ChIP73	Feather	E14	H3K4me3	GSE136224		ChIP73
Figure 2	E14-Scale_Input	Scale	E14	Control	GSE136224	GSM4042871	ChIP20
Figure 2	E14-Scale_H3K27ac_ChIP22	Scale	E14	H3K27ac	GSE136224	GSM4042873	ChIP22
